# Supplementary material for: Exploring the Intersection of Microplastics and Black Soldier Fly Larvae: A Comprehensive Review
Source: Insects. 2025 Sep 1;16(9):913. doi: 10.3390/insects16090913 (PMC12470764; doi:10.3390/insects16090913)
Supplement: Supplementary file 1 [file insects-16-00913-s001.zip]

Archive with 1 entries (1 files):
- insects-3831967-supplementary.pdf
